# Supplementary material for: Profile of the Gut Microbiome Containing Carbapenem-Resistant Enterobacteriaceae in ICU Patients
Source: Microorganisms. 2022 Jun 28;10(7):1309. doi: 10.3390/microorganisms10071309 (PMC9320093; doi:10.3390/microorganisms10071309)
Supplement: Supplementary file 1 [file microorganisms-10-01309-s001.zip]

Archive with 1 entries (1 files):
- microorganisms-1747238-supplementary.pdf
